# Supplementary material for: In Situ Anchored, Ultrasmall, Oxygen Vacancy-Rich TiO2−x on Carbonized Bacterial Cellulose for the Efficient Adsorption and Separation of Organic Pollutants
Source: Nanomaterials (Basel). 2025 Mar 28;15(7):514. doi: 10.3390/nano15070514 (PMC11990132; doi:10.3390/nano15070514)
Supplement: Supplementary file 1 [file nanomaterials-15-00514-s001.zip]

Archive with 1 entries (1 files):
- nanomaterials-3509091-supplementary.pdf
